# Supplementary material for: Graphical Visualization Approach for Two-Dimensional Liquid Chromatography with Parallel Column Arrays
Source: ACS Meas Sci Au. 2026 Apr 6;6(3):615–22. doi: 10.1021/acsmeasuresciau.6c00035 (PMC13281194; doi:10.1021/acsmeasuresciau.6c00035)
Supplement: Supplementary file 2 [file tg6c00035_si_002.txt]

from tkinter import *
from tkinter import ttk
from tkinter.ttk import *
from tkinter import filedialog
import random
import math
import matplotlib.pyplot as plt
from matplotlib.patches import Rectangle
import numpy as np
import plotly.graph_objects as go
from scipy.spatial import ConvexHull, convex_hull_plot_2d
import os
import pandas as pd

first = []
time = []
fill = []
retTime = []
widths = []
heights = []
sigma = []
areas = []
retTime_2 = []
widths_2 = []
height_2 = []
sigma_2 = []
sec_1 = []
sec_2 = []
sec_3 = []
sec_4 = []
from kivy.app import App
from kivy.uix.widget import Widget
from kivy.core.text import Label as CoreLabel
from kivy.graphics import *
from kivy.core.window import Window
from kivy.uix.image import Image


class Graph(Widget):
    def __init__(self):
        super(Graph, self).__init__()
        with self.canvas:
            sepUselabel = CoreLabel(text="Separation Space Used: " + str(round(sepUse, 1)), font_name='Arial Black.ttf',
                                    font_size=28, color=(0, 0, 0, 1))
            sepUselabel.refresh()
            texture2 = sepUselabel.texture
            text2_size = list(texture2.size)
            Rectangle(texture=texture2, size=text2_size, pos=(800, 950))

            minlabel = CoreLabel(text="\u00B9D Time (min)", font_name='Arial Black.ttf', font_size=38, color=(0, 0, 0, 1))
            minlabel.refresh()
            myImg = Image(source="HSV.png", pos=(1600, 350), size=(300, 300))
            texture2 = minlabel.texture
            text2_size = list(texture2.size)
            Rectangle(texture=texture2, size=text2_size, pos=(800, 75))

            Color(0, 0, 0, 1)
            Line(points=[95, 950, 95, 150, 1595, 150], width=3)
            dx = 1500 / xaxis
            dy = 800 / array_len_2
            Color(0, 0, 0, 1, mode='rgba')
            Line(points=[1750, 500, 1750, 640], width=6)
            Line(points=[1750, 500, 1890, 500], width=6)
            Line(points=[1750, 500, 1610, 500], width=6)
            Line(points=[1750, 500, 1750, 360], width=6)

            #Axis Ticks and Labels
            tick_x = int(xaxis/5)
            for i in range(6):
                if xaxis%5 > 0 or i == 0:
                    x_interval = CoreLabel(text = f"{x_labels[tick_x*i]:.2f}", font_name ='Arial Black.ttf', font_size = 22, color =(0,0,0,1))
                if xaxis%5 == 0 and i != 0:
                    x_interval = CoreLabel(text=f"{x_labels[tick_x*i-1]:.2f}", font_name ='Arial Black.ttf',font_size=22, color=(0, 0, 0, 1))
                x_interval.refresh()
                texture2 = x_interval.texture
                text2_size = list(texture2.size)
                Rectangle(texture=texture2, size = text2_size, pos=(tick_x*i*dx+85,115))
            tick_y = int(array_len_2/4)
            for i in range(5):
                if i == 0:
                    y_interval = CoreLabel(text=f"{     0.0:.1f}", font_name ='Arial Black.ttf',font_size=22, color=(0, 0, 0, 1))
                elif array_len_2 % 4 > 0 and i != 0:
                    y_interval = CoreLabel(text = f"{y_labels[tick_y*i]:.1f}",font_name ='Arial Black.ttf', font_size = 22, color =(0,0,0,1))
                elif array_len_2 % 4 == 0 and i != 0:
                    y_interval = CoreLabel(text=f"{y_labels[tick_y*i-1]:.1f}", font_name ='Arial Black.ttf',font_size=22, color=(0, 0, 0, 1))
                    print("here at if statement")
                y_interval.refresh()
                texture2 = y_interval.texture
                text2_size = list(texture2.size)
                Rectangle(texture=texture2, size = text2_size, pos=(43, tick_y*i*dy+140))

            for i in range(xaxis):
                for j in range(array_len_2):
                    v1, v2 = sum[j, i]
                    Color(v1, v2, 1, mode='hsv')
                    Rectangle(pos=((i * dx) + 95, (j * dy) + 150), size=(dx, dy))
            for i in range(int(len(vertices))):
                print(vertices)
                if i + 2 == len(vertices):
                    k = 0
                    j = i + 1
                elif i + 1 == len(vertices):
                    j = 0
                    k = 1
                else:
                    h = i - 1
                    j = i + 1
                    k = i + 2
                x0 = vertices[h][0]
                x1 = vertices[i][0]
                y1 = vertices[i][1]
                x2 = vertices[j][0]
                y2 = vertices[j][1]
                x3 = vertices[k][0]
                y3 = vertices[k][1]
                Color(0, 0, 0, mode='hsv')
                Line(points=[x1 * dx + 95, y1 * dy + 150, x2 * dx + 95, y2 * dy + 150], width=2)
            Line(points=[vertices[-1][0] * dx + 95, vertices[-1][1] * dy + 150, vertices[0][0] * dx + 95,
                         vertices[0][1] * dy + 150], width=2, color='black')

            Rotate(angle=90, origin=(10, 450))
            secLabel = CoreLabel(text="\u00b2D Time (s)", font_name='Arial Black.ttf', font_size=38, color=(0, 0, 0, 1))
            secLabel.refresh()
            texture2 = secLabel.texture
            text2_size = list(texture2.size)
            Rectangle(texture=texture2, size=text2_size, pos=(50, 410))
            Rotate(angle = -90, origin=(10,450))
    def on_touch_down(self, touch):
        with self.canvas:
            myImg = Image(source="HSV.png", pos=(1600, 350), size=(300, 300))
            Color(0, 0, 0, 1, mode='rgba')
            Line(points=[1750, 500, 1750, 640], width=6)
            Line(points=[1750, 500, 1890, 500], width=6)
            Line(points=[1750, 500, 1610, 500], width=6)
            Line(points=[1750, 500, 1750, 360], width=6)
            dy = 800 / array_len_2
            dx = 1500 / xaxis
            x, y = touch.pos
            rect_j = (y - 150) / dy
            rect_i = (x - 95) / dx
            rect_j = math.floor(rect_j)
            rect_i = math.floor(rect_i)
            Color(1, 0, 0, 1, mode='rgba')
            norm = max(sec_1[rect_j, rect_i], sec_2[rect_j, rect_i], sec_3[rect_j, rect_i], sec_4[rect_j, rect_i])
            dim1 = sec_1[rect_j, rect_i] / norm
            dim2 = sec_2[rect_j, rect_i] / norm
            dim3 = sec_3[rect_j, rect_i] / norm
            dim4 = sec_4[rect_j, rect_i] / norm
            # 1
            Line(points=[1750, 500, 1750, dim1 * 130 + 500], width=2)
            # 2
            Line(points=[1750, 500, 1750 - dim2 * 130, 500], width=2)
            # 3
            Line(points=[1750, 500, 1750, 500 - dim3 * 130], width=2)
            # 4
            Line(points=[1750, 500, 1750 + dim4 * 130, 500], width=2)

            color_x = dim4 - dim2
            color_y = dim1 - dim3
            Color(0, 0, 0, 1, mode='rgba')
            Line(points=[1750, 500, 1750 + color_x * 130, 500 + color_y * 130], width=2.5)
            Color(1, 1, 1, 1, mode='rgba')
            Line(points=[1750, 500, 1750 + color_x * 130, 500 + color_y * 130], width=2)


class MyApp(App):
    def build(self):
        Window.clearcolor = (1, 1, 1, 1)
        Window.size = (1620, 900)

        return Graph()


if __name__ == '__main__':
    array_len_2 = 0
    added = []
    sum = []
    vertices = []


    def isocratic():
        count = 0
        peak_count = int(peak_entry.get())
        plate_count = int(plate_entry.get())
        deadtime = int(deadtime_entry.get())
        for i in range(deadtime):
            first.append(0.0)
        for i in range(peak_count):
            retTime.append(deadtime + (random.random() * (1000.0 - deadtime)))
            widths.append(math.sqrt((16 * math.pow(retTime[i], 2)) / plate_count))
        max_ret = max(retTime)
        max_width = widths[retTime.index(max_ret)]
        array_len = max_width * 8 + max_ret
        for i in range(int(array_len + 1)):
            first.append(0.0)
        for i in range(peak_count):
            heights.append(0.2 + (random.random() * 0.8))
        while count < peak_count:
            sigma.clear()
            sigma_len = int(widths[count] * 8)
            mu = sigma_len / 2
            for i in range(sigma_len):
                sigma.append((1 / (widths[count] / 4 * math.sqrt(2 * math.pi))) * math.exp(
                    -0.5 * math.pow((i + 1 - mu) / (widths[count] / 2), 2)))
            max_sig = max(sigma)
            for i in range(sigma_len):
                sigma[i] = (sigma[i] / max_sig) * heights[count]
                first[int(retTime[count] - int(widths[count]) / 2 + i)] = first[int(
                    retTime[count] - int(widths[count]) / 2 + i)] + sigma[i]
            count += 1
        interval = len(first)/60
        for i in range(len(first)):
            time.append(i/60)

        plt.xlabel('Minutes', font='Arial Black', fontsize=18, fontweight = 'bold')
        plt.ylabel('Signal', font='Arial Black', fontsize=18, fontweight = 'bold')
        plt.xticks(fontname='Arial', fontsize = 12, fontweight = 'bold')
        plt.yticks(fontname='Arial', fontsize=12, fontweight='bold')
        plt.plot(time,first)
        plt.show(block=False)
        plt.pause(0.001)
        iso2D()


    def iso2D():
        plate_count = int(plate_entry.get())
        fraction_rate = int(fraction_entry.get())
        deadtime = int(deadtime_entry.get())
        count = 0
        calc_area = 0
        area_len = len(first) / fraction_rate

        for i in range(int(area_len)):
            for j in range(fraction_rate):
                calc_area = calc_area + first[j + i * fraction_rate]
                count += 1
            areas.append(calc_area)

            calc_area = 0

        array_len_2 = 1000
        count = 0
        while areas[count] == 0.0:
            count += 1
        max_area = areas[count]
        second_1 = np.arange(int(array_len_2) * len(areas), dtype='f').reshape(int(array_len_2), len(areas))
        second_2 = np.arange(int(array_len_2) * len(areas), dtype='f').reshape(int(array_len_2), len(areas))
        second_3 = np.arange(int(array_len_2) * len(areas), dtype='f').reshape(int(array_len_2), len(areas))
        second_4 = np.arange(int(array_len_2) * len(areas), dtype='f').reshape(int(array_len_2), len(areas))

        sum = np.zeros((int(array_len_2), len(areas), 2))
        added = np.arange(int(array_len_2) * len(areas), dtype='i').reshape(int(array_len_2), len(areas))
        for k in range(4):
            for i in range(len(areas)):
                retTime_2.clear()
                widths_2.clear()
                height_2.clear()
                fill.clear()
                for j in range(int(array_len_2)):
                    fill.append(0.0)
                min_area = areas[i] * 0.1
                max_area = areas[i]

                while max_area > 0:
                    rand_area = min_area + random.random() * (max_area - min_area)
                    if max_area - rand_area <= min_area:
                        rand_area = max_area
                    max_area = max_area - rand_area

                    sigma_2.clear()
                    valid = False
                    ret = 0
                    wid = 0
                    while valid == False:
                        ret = deadtime + (random.random() * (1000 - deadtime))
                        wid = math.sqrt((16 * math.pow(ret, 2)) / plate_count)
                        if (ret + wid * 8) < 1000:
                            valid = True
                    retTime_2.append(ret)
                    widths_2.append(wid)
                    sigma_len = int(widths_2[-1] * 8)
                    height_2.append(2 * rand_area / widths_2[-1])
                    mu = sigma_len / 2
                    for j in range(sigma_len):
                        sigma_2.append((1 / (widths_2[len(widths_2) - 1] / 4 * math.sqrt(2 * math.pi))) * math.exp(
                            -0.5 * math.pow((j + 1 - mu) / (widths_2[len(widths_2) - 1] / 2), 2)))
                    max_sigma_2 = max(sigma_2)
                    for j in range(len(sigma_2)):
                        sigma_2[j] = (sigma_2[j] / max_sigma_2) * height_2[-1]
                    for j in range(len(sigma_2)):
                        fill[int(retTime_2[-1] - (widths_2[-1] / 2) + j)] = fill[int(
                            retTime_2[-1] - (widths_2[-1] / 2) + j)] + sigma_2[j]
                for j in range(len(fill)):
                    match k:
                        case 0:
                            second_1[j, i] = fill[j]
                        case 1:
                            second_2[j, i] = fill[j]
                        case 2:
                            second_3[j, i] = fill[j]
                        case 3:
                            second_4[j, i] = fill[j]
        for i in range(len(areas)):
            for j in range(int(array_len_2)):
                y = second_1[j, i] - second_3[j, i]
                x = second_4[j, i] - second_2[j, i]
                s = second_1[j, i] + second_2[j, i] + second_3[j, i] + second_4[j, i]
                test = math.atan2(y, x)
                test = test * 180 / math.pi
                if y < 0:
                    test = 360 + test
                sum[j, i] = (test, s)
        normalize1 = 0.0
        normalize2 = 0.0
        for i in range(len(areas)):
            for j in range(int(array_len_2)):
                h, s = sum[j, i]
                if normalize1 < h:
                    normalize1 = h
                if normalize2 < s:
                    normalize2 = s
        for i in range(len(areas)):
            for j in range(int(array_len_2)):
                h, s = sum[j, i]
                h = h / normalize1
                s = s / normalize2
                sum[j, i] = (h, s)
        time_x = []
        time_y = []
        for i in range(len(areas)):
            time_x.append(fraction_rate*i/60)
        for i in range(array_len_2):
            time_y.append(fraction_rate/(array_len_2-1)*i)
        fig_1 = go.Figure(data=go.Heatmap(z=second_1, x=time_x, y=time_y, colorscale='Rainbow', zsmooth='best'))
        fig_1.update_layout(font=dict(family = 'Arial Black', size=36), xaxis=dict(title=dict(text='\u00B9D Time (min)')),
                            yaxis=dict(title=dict(text='\u00b2D Time (s)')))
        fig_1.show()
        fig_2 = go.Figure(data=go.Heatmap(z=second_2, x=time_x, y=time_y, colorscale='Rainbow', zsmooth='best'))
        fig_2.update_layout(font=dict(family = 'Arial Black', size=36), xaxis=dict(title=dict(text='\u00B9D Time (min)')),
                            yaxis=dict(title=dict(text='\u00b2D Time (s)')))
        fig_2.show()
        fig_3 = go.Figure(data=go.Heatmap(z=second_3, x=time_x, y=time_y, colorscale='Rainbow', zsmooth='best'))
        fig_3.update_layout(font=dict(family = 'Arial Black', size=36), xaxis=dict(title=dict(text='\u00B9D Time (min)')),
                            yaxis=dict(title=dict(text='\u00b2D Time (s)')))
        fig_3.show()
        fig_4 = go.Figure(data=go.Heatmap(z=second_4, x=time_x, y=time_y, colorscale='Rainbow', zsmooth='best'))
        fig_4.update_layout(font=dict(family = 'Arial Black', size=36), xaxis=dict(title=dict(text='\u00B9D Time (min)')),
                            yaxis=dict(title=dict(text='\u00b2D Time (s)')))
        fig_4.show()

        length = len(sum[0]) - 1
        length2 = len(sum) - deadtime
        data = []
        vertices = []
        for i in range(
                length2):  # this section converts the data into a series of [x,y] array points for ConvexHull to use
            i = i + deadtime
            for j in range(length):
                if sum[i][j][1] != 0.0:
                    data.append([j, i])  # The x data is the fraction number, the Y value is the height of the point.

        hull = ConvexHull(data)  # Calculates the Convex Hull

        for i in range(len(hull.vertices)):  # Gets the [X,Y] location of the convex hull verteces
            vertices.append(data[hull.vertices[i]])
        area = length * length2
        SepUse = (hull.volume / area)
        setValues(array_len_2, added, sum, len(areas), second_1, second_2, second_3, second_4, vertices,
                  SepUse, time_x, time_y)  # Updates the global values
        print("Separtion Space Use: " + str(SepUse) + "")
        MyApp().run()


    def poisson():
        time = []
        count = 0
        peak_count = int(peak_entry.get())
        plate_count = int(plate_entry.get())
        deadtime = int(deadtime_entry.get())
        for i in range(deadtime):
            first.append(0.0)
        for i in range(peak_count):
            retTime.append(deadtime + (random.random() * (1000.0 - deadtime)))

        width = math.sqrt((16 * math.pow(min(retTime), 2)) / plate_count)
        for i in range(len(retTime)):
            widths.append(width)
        max_ret = max(retTime)
        max_width = widths[retTime.index(max_ret)]
        array_len = max_width * 8 + max_ret
        for i in range(int(array_len + 1)):
            first.append(0.0)
        for i in range(peak_count):
            heights.append(0.2 + (random.random() * 0.8))
        while count < peak_count:
            sigma.clear()
            sigma_len = int(widths[count] * 8)
            mu = sigma_len / 2
            for i in range(sigma_len):
                sigma.append((1 / (widths[count] / 4 * math.sqrt(2 * math.pi))) * math.exp(
                    -0.5 * math.pow((i + 1 - mu) / (widths[count] / 2), 2)))
            max_sig = max(sigma)
            for i in range(sigma_len):
                sigma[i] = (sigma[i] / max_sig) * heights[count]
                first[int(retTime[count] - int(widths[count]) / 2 + i)] = first[int(
                    retTime[count] - int(widths[count]) / 2 + i)] + sigma[i]
            count += 1
        for i in range(len(first)):
            time.append(i / 60)

        plt.xlabel('Minutes', font='Arial Black', fontsize=18, fontweight='bold')
        plt.ylabel('Signal', font='Arial Black', fontsize=18, fontweight='bold')
        plt.xticks(fontname='Arial', fontsize=12, fontweight='bold')
        plt.yticks(fontname='Arial', fontsize=12, fontweight='bold')
        plt.plot(time,first)
        plt.show(block=False)
        plt.pause(0.001)
        gradient2D()


    def gradient2D():
        plate_count = int(plate_entry.get())
        fraction_rate = int(fraction_entry.get())
        deadtime = int(deadtime_entry.get())
        count = 0
        calc_area = 0
        grad_area = []
        area_len = len(first) / fraction_rate
        for i in range(int(area_len)):
            j = i * fraction_rate
            for j in range(fraction_rate):
                calc_area = calc_area + first[j + i * fraction_rate]
                count += 1
            areas.append(calc_area)
            calc_area = 0
        for i in range(count, len(first)):
            calc_area = calc_area + first[i]
        areas.append(calc_area)
        array_len = 1000
        count = 0
        second_1 = np.arange(int(array_len) * len(areas), dtype='f').reshape(int(array_len), len(areas))
        second_2 = np.arange(int(array_len) * len(areas), dtype='f').reshape(int(array_len), len(areas))
        second_3 = np.arange(int(array_len) * len(areas), dtype='f').reshape(int(array_len), len(areas))
        second_4 = np.arange(int(array_len) * len(areas), dtype='f').reshape(int(array_len), len(areas))
        sum = np.zeros((int(array_len), len(areas), 2))
        added = np.arange(int(array_len) * len(areas), dtype='i').reshape(int(array_len), len(areas))
        for l in range(4):
            for i in range(len(areas)):
                retTime_2.clear()
                height_2.clear()
                grad_area.clear()
                fill.clear()
                for j in range(int(array_len)):
                    fill.append(0)
                max_area = areas[i]
                min_area = areas[i] * 0.1
                while max_area > 0:
                    rand_area = min_area + random.random() * (max_area - min_area)
                    if max_area - rand_area <= min_area:
                        rand_area = max_area
                    grad_area.append(rand_area)
                    max_area = max_area - rand_area
                if areas[i] > 0:
                    peak_partition = (int(array_len) - deadtime) / len(grad_area)
                    for j in range(len(grad_area)):
                        retTime_2.append(
                            (((peak_partition * (j + 1) - peak_partition * j) / 2) + peak_partition * j) + deadtime)
                    grad_width = peak_partition
                    for j in range(len(grad_area)):
                        height_2.append(2 * grad_area[j] / grad_width)
                    for j in range(len(grad_area)):
                        sigma_2.clear()
                        sigma_2_len = int(grad_width)
                        mu = sigma_2_len / 2
                        sig_2 = grad_width / 8
                        for k in range(sigma_2_len):
                            sigma_2.append((1 / (sig_2 * math.sqrt(2 * math.pi))) * math.exp(
                                -0.5 * math.pow((k + 1 - mu) / sig_2, 2)))
                        max_sigma_2 = max(sigma_2)
                        for k in range(len(sigma_2)):
                            sigma_2[k] = (sigma_2[k] / max_sigma_2) * height_2[j]
                            fill[int(retTime_2[j]) - int((grad_width) / 2) + k] = fill[int(retTime_2[j]) - int(
                                (grad_width) / 2) + k] + sigma_2[k]
                for j in range(len(fill)):
                    if fill[j] < 0.0001:
                        fill[j] = 0
                    match l:
                        case 0:
                            second_1[j, i] = fill[j]
                        case 1:
                            second_2[j, i] = fill[j]
                        case 2:
                            second_3[j, i] = fill[j]
                        case 3:
                            second_4[j, i] = fill[j]
        for i in range(len(areas)):
            for j in range(int(array_len)):
                # sum[j, i] = second_1[j, i] + second_2[j, i] + second_3[j, i] + second_4[j, i]
                y = second_1[j, i] - second_3[j, i]
                x = second_4[j, i] - second_2[j, i]
                s = second_1[j, i] + second_2[j, i] + second_3[j, i] + second_4[j, i]
                test = math.atan2(y, x)
                test = test * 180 / math.pi
                if y < 0:
                    test = 360 + test
                sum[j, i] = (test, s)
        normalize1 = 0.0
        normalize2 = 0.0
        for i in range(len(areas)):
            for j in range(int(array_len)):
                h, s = sum[j, i]
                if normalize1 < h:
                    normalize1 = h
                if normalize2 < s:
                    normalize2 = s
        for i in range(len(areas)):
            for j in range(int(array_len)):
                h, s = sum[j, i]
                s = s / normalize2
                h = h / normalize1
                sum[j, i] = (h, s)
        time_x = []
        time_y = []
        for i in range(len(areas)):
            time_x.append(fraction_rate * i / 60)
        for i in range(array_len):
            time_y.append(fraction_rate / (array_len - 1) * i)
        fig_1 = go.Figure(data=go.Heatmap(z=second_1, x=time_x, y=time_y, colorscale='Rainbow', zsmooth='best'))
        fig_1.update_layout(font=dict(family='Arial Black', size=36), xaxis=dict(title=dict(text='\u00B9D Time (min)')),
                            yaxis=dict(title=dict(text='\u00b2D Time (s)')))
        fig_1.show()
        fig_2 = go.Figure(data=go.Heatmap(z=second_2, x=time_x, y=time_y, colorscale='Rainbow', zsmooth='best'))
        fig_2.update_layout(font=dict(family='Arial Black', size=36), xaxis=dict(title=dict(text='\u00B9D Time (min)')),
                            yaxis=dict(title=dict(text='\u00b2D Time (s)')))
        fig_2.show()
        fig_3 = go.Figure(data=go.Heatmap(z=second_3, x=time_x, y=time_y, colorscale='Rainbow', zsmooth='best'))
        fig_3.update_layout(font=dict(family='Arial Black', size=36), xaxis=dict(title=dict(text='\u00B9D Time (min)')),
                            yaxis=dict(title=dict(text='\u00b2D Time (s)')))
        fig_3.show()
        fig_4 = go.Figure(data=go.Heatmap(z=second_4, x=time_x, y=time_y, colorscale='Rainbow', zsmooth='best'))
        fig_4.update_layout(font=dict(family='Arial Black', size=36), xaxis=dict(title=dict(text='\u00B9D Time (min)')),
                            yaxis=dict(title=dict(text='\u00b2D Time (s)')))
        fig_4.show()

        length = len(sum[0]) - 1
        length2 = len(sum) - deadtime
        data = []
        vertices = []
        for i in range(
                length2):  # this section converts the data into a series of [x,y] array points for ConvexHull to use
            i = i + deadtime
            for j in range(length):
                if sum[i][j][1] != 0.0:
                    data.append([j, i])  # The x data is the fraction number, the Y value is the height of the point.

        hull = ConvexHull(data)  # Calculates the Convex Hull

        for i in range(len(hull.vertices)):  # Gets the [X,Y] location of the convex hull verteces
            vertices.append(data[hull.vertices[i]])
        area = length * length2
        SepUse = (hull.volume / area)
        setValues(array_len, added, sum, len(areas), second_1, second_2, second_3, second_4, vertices,
                  SepUse, time_x, time_y)  # Updates the global values
        MyApp().run()


    def newGraph():
        fig, ax = plt.subplots()
        ax.plot([0, 10], [0, 10])
        ax.add_patch(Rectangle((1, 1), 2, 6))
        plt.show()


    def data_1D():
        filepath = filedialog.askopenfilename()
        df = pd.read_csv(filepath)
        time = df.iloc[:, 0]
        data = df.iloc[:, 1]
        plt.xlabel('Minutes', font='Arial Black', fontsize=18, fontweight='bold')
        plt.ylabel('Signal', font='Arial Black', fontsize=18, fontweight='bold')
        plt.xticks(fontname='Arial', fontsize=12, fontweight='bold')
        plt.yticks(fontname='Arial', fontsize=12, fontweight='bold')
        plt.plot(time, data)
        plt.show()


    def data_2D():
        num_sec = int(second_dimen_entry.get())

        for k in range(num_sec):
            folder = filedialog.askdirectory()
            cuts = 0
            length = 0
            custom_x, custom_y = [], []
            for path in os.scandir(folder):
                df = pd.read_csv(path)
                cut_time = df.iloc[-1,0]
                if length < len(df):
                    length = len(df)
                    file_name = path
                if path.is_file():
                    cuts += 1
            df = pd.read_csv(file_name)
            for i in range(length):
                custom_y.append(df.iloc[i,0])
            for i in range(cuts):
                custom_x.append((cut_time*i)/60)
            second = np.arange((length * cuts), dtype='f').reshape(length, cuts)
            match k:
                case 0:
                    second_1 = np.zeros((length * cuts), dtype='f').reshape(length, cuts)
                    second_1_hull = np.zeros((length * cuts), dtype='f').reshape(length, cuts)
                    second_2 = np.zeros((length * cuts), dtype='f').reshape(length, cuts)
                    second_2_hull = np.zeros((length * cuts), dtype='f').reshape(length, cuts)
                    second_3 = np.zeros((length * cuts), dtype='f').reshape(length, cuts)
                    second_3_hull = np.zeros((length * cuts), dtype='f').reshape(length, cuts)
                    second_4 = np.zeros((length * cuts), dtype='f').reshape(length, cuts)
                    second_4_hull = np.zeros((length * cuts), dtype='f').reshape(length, cuts)
                case 1:
                    second_2 = np.zeros((length * cuts), dtype='f').reshape(length, cuts)
                    second_2_hull = np.zeros((length * cuts), dtype='f').reshape(length, cuts)
                    second_3 = np.zeros((length * cuts), dtype='f').reshape(length, cuts)
                    second_3_hull = np.zeros((length * cuts), dtype='f').reshape(length, cuts)
                    second_4 = np.zeros((length * cuts), dtype='f').reshape(length, cuts)
                    second_4_hull = np.zeros((length * cuts), dtype='f').reshape(length, cuts)
                case 2:
                    second_3 = np.zeros((length * cuts), dtype='f').reshape(length, cuts)
                    second_3_hull = np.zeros((length * cuts), dtype='f').reshape(length, cuts)
                    second_4 = np.zeros((length * cuts), dtype='f').reshape(length, cuts)
                    second_4_hull = np.zeros((length * cuts), dtype='f').reshape(length, cuts)
                case 3:
                    second_4 = np.zeros((length * cuts), dtype='f').reshape(length, cuts)
                    second_4_hull = np.zeros((length * cuts), dtype='f').reshape(length, cuts)
            count = 0
            for path in os.scandir(folder):
                df = pd.read_csv(path)
                print(path)
                for j in range(length):
                    if j < len(df):
                        second[j, count] = df.values[j][1]
                    else:
                        second[j, count] = 0
                count += 1
            normalize = 0.0
            minimum = 0.0
            for i in range(cuts):
                for j in range(length):
                    if minimum > second[j, i]:
                        minimum = second[j, i]
            print(str(minimum) + ' ' + str(k))
            for i in range(cuts):
                for j in range(length):
                    second[j, i] = second[j, i] - minimum -2000
                    if second[j, i] <= 0:
                        second[j, i] = 0
            for i in range(cuts):
                for j in range(length):
                    match k:
                        case 0:
                            second_1[j, i] = second[j, i]
                            second_1_hull[j, i] = second[j, i]
                        case 1:
                            second_2[j, i] = second[j, i]
                            second_2_hull[j, i] = second[j, i]
                        case 2:
                            second_3[j, i] = second[j, i]
                            second_3_hull[j, i] = second[j, i]
                        case 3:
                            second_4[j, i] = second[j, i]
                            second_4_hull[j, i] = second[j, i]
        sum = np.arange((len(second_1) * cuts), dtype='f').reshape(len(second_1), cuts)
        sum = np.zeros((len(second_1), cuts, 2))
        sumArr = np.arange((len(second_1) * cuts), dtype='f').reshape(len(second_1), cuts)
        added = np.arange((len(second_1) * cuts), dtype='f').reshape(len(second_1), cuts)
        sum_1 = sum_2 = sum_3 = sum_4 = diff_1 = diff_2 = diff_3 = diff_4 = diffSum_1 = diffSum_2 = diffSum_3 = diffSum_4 = 0
        for k in range(num_sec):
            for i in range(cuts):
                for j in range(100):
                    match k:
                        case 0:
                            sum_1 += second_1[j, i]
                        case 1:
                            sum_2 += second_2[j, i]
                        case 2:
                            sum_3 += second_3[j, i]
                        case 3:
                            sum_4 += second_4[j, i]
        average_1 = sum_1 / (100 * cuts)
        average_2 = sum_2 / (100 * cuts)
        average_3 = sum_3 / (100 * cuts)
        average_4 = sum_4 / (100 * cuts)
        for k in range(num_sec):
            for i in range(cuts):
                for j in range(100):
                    match k:
                        case 0:
                            diff_1 = second_1[j, i] - average_1
                            diffSum_1 += diff_1 * diff_1
                        case 1:
                            diff_2 = second_2[j, i] - average_2
                            diffSum_2 += diff_2 * diff_2
                        case 2:
                            diff_3 = second_3[j, i] - average_3
                            diffSum_3 += diff_3 * diff_3
                        case 3:
                            diff_4 = second_4[j, i] - average_4
                            diffSum_4 += diff_4 * diff_4
        stdev_1 = math.sqrt(diffSum_1 / (100 * cuts))
        stdev_2 = math.sqrt(diffSum_2 / (100 * cuts))
        stdev_3 = math.sqrt(diffSum_3 / (100 * cuts))
        stdev_4 = math.sqrt(diffSum_4 / (100 * cuts))

        for k in range(num_sec):
            for i in range(cuts):
                for j in range(length):
                    match k:
                        case 0:
                            if second_1[j, i] < average_1 + stdev_1:
                                second_1_hull[j, i] = 0.0
                        case 1:
                            if second_2[j, i] < average_2 + stdev_2:
                                second_2_hull[j, i] = 0.0
                        case 2:
                            if second_3[j, i] < average_3 + stdev_3:
                                second_3_hull[j, i] = 0.0
                        case 3:
                            if second_4[j, i] < average_4 + stdev_4:
                                second_4_hull[j, i] = 0.0
        for k in range(num_sec):
            for i in range(cuts):
                for j in range(length):
                    normalize = 0
        for i in range(cuts):
            for j in range(length):
                sumArr[j, i] = second_1_hull[j, i] + second_2_hull[j, i] + second_3_hull[j, i] + second_4_hull[j, i]
                y = second_1[j, i] - second_3[j, i]
                x = second_4[j, i] - second_2[j, i]
                s = second_1[j, i] + second_2[j, i] + second_3[j, i] + second_4[j, i]
                test = math.atan2(y, x)
                test = test * 180 / math.pi
                if y < 0:
                    test = 360 + test
                sum[j, i] = (test, s)
        normalize1 = 0.0
        normalize2 = 0.0
        for i in range(cuts):
            for j in range(length):
                h, s = sum[j, i]
                if normalize1 < h:
                    normalize1 = h
                if normalize2 < s:
                    normalize2 = s
        for i in range(cuts):
            for j in range(length):
                h, s = sum[j, i]
                s = s / normalize2
                h = h / normalize1
                sum[j, i] = (h, s)
        print('Sum'+str(sum))
        for i in range(num_sec):

            match i:
                case 0:
                    fig = go.Figure(data=go.Heatmap(z=second_1, x = custom_x, y= custom_y, colorscale='Rainbow', zsmooth='best'))
                    fig.update_layout(font=dict(family = 'Arial Black', size=36), xaxis = dict(title=dict(text = '\u00B9D Time (min)')), yaxis = dict(title=dict(text='\u00b2D Time (s)')))
                    fig.show()
                case 1:
                    fig = go.Figure(
                        data=go.Heatmap(z=second_2, x=custom_x, y=custom_y, colorscale='Rainbow', zsmooth='best'))
                    fig.update_layout(font=dict(family = 'Arial Black', size=36), xaxis=dict(title=dict(text='\u00B9D Time (min)')),
                                      yaxis=dict(title=dict(text='\u00b2D Time (s)')))
                    fig.show()
                case 2:
                    fig = go.Figure(
                        data=go.Heatmap(z=second_3, x=custom_x, y=custom_y, colorscale='Rainbow', zsmooth='best'))
                    fig.update_layout(font=dict(family = 'Arial Black', size=36), xaxis=dict(title=dict(text='\u00B9D Time (min)')),
                                      yaxis=dict(title=dict(text='\u00b2D Time (s)')))
                    fig.show()
                case 3:
                    fig = go.Figure(
                        data=go.Heatmap(z=second_4, x=custom_x, y=custom_y, colorscale='Rainbow', zsmooth='best'))
                    fig.update_layout(font=dict(family = 'Arial Black', size=36), xaxis=dict(title=dict(text='\u00B9D Time (min)')),
                                      yaxis=dict(title=dict(text='\u00b2D Time (s)')))
                    fig.show()
        length = int(len(sum[0]) - 1)
        length2 = int(len(sum))
        print(length)
        print(length2)
        data = []
        vertices = []
        convexSum = 0
        convexDiffSum = 0
        for i in range(length2):
            for j in range(length):
                convexSum += sumArr[i][j]
        convexAverage = convexSum / (length * length2)
        for i in range(length2):
            for j in range(length):
                convexDiff = sumArr[i][j] - convexAverage
                convexDiffSum += convexDiff * convexDiff
        print(convexDiffSum)
        convexDev = math.sqrt(convexDiffSum / (int(length * length2)))
        for i in range(
                length2):  # this section converts the data into a series of [x,y] array points for ConvexHull to use
            for j in range(length):
                if sumArr[i][j] > convexAverage + convexDev:
                    data.append([j, i])  # The x data is the fraction number, the Y value is the height of the point.

        hull = ConvexHull(data)  # Calculates the Convex Hull

        for i in range(len(hull.vertices)):  # Gets the [X,Y] location of the convex hull verteces
            vertices.append(data[hull.vertices[i]])
        area = length * length2
        SepUse = (hull.volume / area)
        setValues(len(second_1), added, sum, cuts, second_1, second_2, second_3, second_4, vertices,
                  SepUse, custom_x, custom_y)  # Updates the global values
        print("Separtion Space Use: " + str(SepUse) + "")
        MyApp().run()


    def setValues(arr_len, add, sums, x, second_1, second_2, second_3, second_4, vert, sepUse_, x_ax, y_ax):
        global array_len_2
        array_len_2 = arr_len
        global added
        added = add
        global sum
        sum = sums
        global vertices
        vertices = vert
        global sepUse
        sepUse = sepUse_
        global xaxis
        xaxis = x
        global sec_1
        sec_1 = second_1
        global sec_2
        sec_2 = second_2
        global sec_3
        sec_3 = second_3
        global sec_4
        sec_4 = second_4
        global x_labels
        x_labels = x_ax
        global y_labels
        y_labels = y_ax


    window = Tk()
    window.geometry("300x375")
    # Entries with labels(plate count, peaks, etc.)
    peak_label = Label(window, text='NO. OF PEAKS:', width=20)
    peak_entry = Entry(window, width=25)
    plate_label = Label(window, text='PLATE COUNT:', width=20)
    plate_entry = Entry(window, width=25)
    fraction_label = Label(window, text='SECOND DIM TIME (s):', width=20)
    fraction_entry = Entry(window, width=25)
    deadtime_label = Label(window, text='VOIDTIME (s):', width=20)
    deadtime_entry = Entry(window, width=25)
    isocratic_button = Button(window, text='ISOCRATIC', command=isocratic)
    gradient_button = Button(window, text='GRADIENT', command=poisson)
    import1_button = Button(window, text='IMPORT 1D', command=data_1D)
    second_dimen_label = Label(window, text='NO. 2D DATA (1-4):', width=20)
    second_dimen_entry = Entry(window, width=25)
    import2_button = Button(window, text='IMPORT 2D', command=data_2D)
    peak_label.pack()
    peak_entry.pack()
    plate_label.pack()
    plate_entry.pack()
    fraction_label.pack()
    fraction_entry.pack()
    deadtime_label.pack()
    deadtime_entry.pack()
    isocratic_button.pack()
    gradient_button.pack()
    import1_button.pack()
    second_dimen_label.pack()
    second_dimen_entry.pack()
    import2_button.pack()
    window.mainloop()
